# Supplementary material for: Modulation of the ACOD1/itaconate pathway differentially affects atherosclerosis severity across genetic models and sexes
Source: J Clin Invest. 2025 Jun 12;135(15):e182472. doi: 10.1172/JCI182472 (PMC12324055; doi:10.1172/JCI182472)
Supplement: Supporting data values [file jci-135-182472-s003.xlsx]

## Sheet: Fig. 1A
	Male	Male		Female	Female
	Ldlr-/-	Ldlr-/-Acod1-/-		Ldlr-/-	Ldlr-/-Acod1-/-
	0.37583	0.309501		0.440787	0.425208
	0.259426	0.258138		0.5871	0.427188
	0.275491	0.293845		0.442206	0.436271
	0.253159	0.209036		0.425369	0.683645
	0.362425	0.194044		0.584007	0.536537
	0.282889	0.224404		0.274606	0.527573
	0.112073	0.240295		0.383668	0.521876
	0.108292	0.185228		0.446116

## Sheet: Fig. 1C
	Male	Male		Female	Female
	Ldlr-/-	Ldlr-/-Acod1-/-		Ldlr-/-	Ldlr-/-Acod1-/-
	1.79324	3.15911		1.36341	2.84274
	0.374101	1.73553		4.13083	2.81376
	1.745	1.60421		1.24683	2.07346
	1.89321	4.59139		2.2461	4.35028
	4.08765	3.24835		2.62047	3.76769
	1.69768	6.2987		1.08139	3.03935
	10.1262	6.51603		1.70633	2.58614
	5.8946	1.06856		1.69378	0.901893
	1.85834	2.88409		8.19897	5.9005
		4.0728		11.1705	0.615995
		6.01411		3.6342	1.81141
		8.91137		11.8522	1.55004
		3.91317		8.23853
		18.7387		7.65319
		2.31669
		4.71103

## Sheet: Fig. 1D
	Male	Male		Female	Female
	Ldlr-/-	Ldlr-/-Acod1-/-		Ldlr-/-	Ldlr-/-Acod1-/-
	0.206819	0.056258		0.265489	0.332237
	0.132691	0.458784		0.245511	0.190167
	0.173588	0.382501		0.319958	0.470081
	0.267064	0.072196		0.299376	0.354027
	0.112519	0.38292		0.572964	0.500804
	0.190033	0.201601		0.612077	0.399057
	0.21873	0.315019		0.408042	0.267609
		0.401164		0.757649

## Sheet: Fig. 1F
	Male	Male		Female	Female		Both genders	Both genders
	Ldlr-/-	Ldlr-/-Acod1-/-		Ldlr-/-	Ldlr-/-Acod1-/-		Ldlr-/-	Ldlr-/-Acod1-/-
	28.8	15.3		27	37.1		28.8	15.3
	21.4	25.8		19.8	34.1		21.4	25.8
	21.1	25.1		32.9	42.4		21.1	25.1
	26.4	20.6		32.3	19.4		26.4	20.6
	28.2	28.3		18.6	29.3		28.2	28.3
	30.7	27.1		44	33.9		30.7	27.1
	24.8	26.8		39.5	51		24.8	26.8
	21.6	26.5		34.3	34.9		21.6	26.5
	47.9	31		39.6	37.6		47.9	31
	38.3	27.9		35.8	48.9		38.3	27.9
		33.5		37.3	36.6		27	33.5
		23.5		28.6	35.1		19.8	23.5
		39		31.8			32.9	39
		30.9		35.5			32.3	30.9
		36.8					18.6	36.8
		44.8					44	44.8
							39.5	37.1
							34.3	34.1
							39.6	42.4
							35.8	19.4
							37.3	29.3
							28.6	33.9
							31.8	51
							35.5	34.9
								37.6
								48.9
								36.6
								35.1

## Sheet: Fig. 1H
	Male	Male		Female	Female
	Ldlr-/-	Ldlr-/-Acod1-/-		Ldlr-/-	Ldlr-/-Acod1-/-
	9	9.3		6	6
	3.6	10.5		2.6	6
	10	7.4		1.2	3.8
	2.6	9.2		5.5	4.9
	9.3	5.9		8.4	8.1
	9	16.1		4.9	2.3
	9.7	18.5		4.8	0.8
	6.8	13.5		4.1	4.05
	8.2	12.1		4.3	3.6
	12.2	10.2		4.5	4.8
	7.5	8		6.2	2.47
		16.1		6.5	4.4
		13.6		4.5	4
		16.1		4.2	7
		6		6.4
		9.5

## Sheet: Fig. 1I
	Male	Male		Female	Female
	Ldlr-/-	Ldlr-/-Acod1-/-		Ldlr-/-	Ldlr-/-Acod1-/-
	2125.75	3096.35		2005.92	1559.56
	2467.26	2709.91		2365.4	2494.22
	1673.4	2590.08		2554.13	1919.05
	1173.12	1904.07		2455.27	2011.91
	1607.5	2895.64		1631.46	2098.79
	1850.15	3255.12		1978.96	1625.47
	2527.17	3806.32		2014.91	2485.23
	2059.84	2787.79		1808.21	2032.88
		2907.62		2068.83	1292.95
		2032.88		2155.7	2218.61
		3491.78		2212.62	2335.45
		2599.07

## Sheet: Fig. 1J
	Male	Male		Female	Female		Both genders	Both genders
	Ldlr-/-	Ldlr-/-Acod1-/-		Ldlr-/-	Ldlr-/-Acod1-/-		Ldlr-/-	Ldlr-/-Acod1-/-
	1.42251	0.689625		0.872525	0.831557		1.42251	0.689625
	0.480338	0.976074		1.3558	0.688184		0.480338	0.976074
	0.833916	1.19509		0.589093	1.74942		0.833916	1.19509
	0.781332	1.17477		0.377354	1.55666		0.781332	1.17477
	0.452588	0.642859		0.492352	0.610567		0.452588	0.642859
	0.260115	1.68574		1.30834	0.576135		0.260115	1.68574
	0.295236	1.2426		0.203995	2.80688		0.295236	1.2426
	0.323437	1.03413		0.510439	1.80533		0.323437	1.03413
		0.321522		0.502523	0.491389			0.321522
		0.561585			0.377341			0.561585
							0.872525	0.831557
							1.3558	0.688184
							0.589093	1.74942
							0.377354	1.55666
							0.492352	0.610567
							1.30834	0.576135
							0.203995	2.80688
							0.510439	1.80533
							0.502523	0.491389
								0.377341

## Sheet: Supp Fig. 1A
	Male	Male		Female	Female
	ApoE-/-	ApoE-/-Acod1-/-		ApoE-/-	ApoE-/-Acod1-/-
	0.173397	0.238585		0.484619	0.565092
	0.181399	0.261829		0.46213	0.461888
	0.155724	0.168254		0.373273	0.449495
	0.32647	0.354918		0.372046	0.434728
	0.090827	0.256536		0.393735	0.430679
	0.415608	0.19347		0.510286	0.552686
	0.290909	0.144803		0.361992
	0.190484	0.202352
	0.192731	0.288716
	0.332584	0.353257
		0.269964

## Sheet: Supp Fig. 1C
	Male	Male		Female	Female
	ApoE-/-	ApoE-/-Acod1-/-		ApoE-/-	ApoE-/-Acod1-/-
	4.85007	5.89633		6.23373	1.06546
	5.80802	2.42561		5.86664	6.90658
	6.35828	1.78076		13.1412	1.57629
	6.80355	11.1912		19.6691	5.78843
	1.74288	3.30541		8.29225	7.3999
	10.4653	0.643774		3.06744	15.1971
	25.287	2.13259		2.96029	1.1604
	2.37294	2.49		4.80475	1.54289
	10.5138	4.10173		2.52176	3.99745
	12.8261	5.10291		2.58609
	9.20145	3.86893
	1.77361	1.76491
		3.52888
		4.1777
		6.31731

## Sheet: Supp Fig. 1D
	Male	Male		Female	Female
	ApoE-/-	ApoE-/-Acod1-/-		ApoE-/-	ApoE-/-Acod1-/-
	0.268987	0.287986		0.749135	0.399168
	0.521066	0.414805		0.663551	0.242359
	0.643609	0.387098		0.556905	0.645062
	0.567546	0.091286		0.416825	0.671372
	0.208626	0.225679		0.497731	0.315549
	0.513594	0.292277		0.985113	0.327386
	0.836861	0.228256		0.871193	0.518407
				1.14764

[truncated: 22 more sheets: Supp Fig. 1F, Supp Fig. 1G, Supp Fig. 1H, Supp Fig. 1I, Supp Fig. 2A, Supp Fig. 2B, Supp Fig. 2C, Supp Fig. 2D, Supp Fig. 2E, Supp Fig. 2F, Supp Fig. 2G, Supp Fig. 2H, Supp Fig. 2I, Supp Fig. 2J, Supp Fig. 3A, Supp Fig. 3B, Supp Fig. 3D, Supp Fig. 3F, Supp Fig. 3G, Supp Fig. 3H …]
